# Supplementary material for: A Randomized, Double-Blind, Placebo-Controlled Investigation of Selenium Supplementation in Women at Elevated Risk for Breast Cancer: Lessons for Re-Emergent Interest in Selenium and Cancer
Source: Biomedicines. 2022 Dec 25;11(1):49. doi: 10.3390/biomedicines11010049 (PMC9855926; doi:10.3390/biomedicines11010049)
Supplement: Supplementary file 1 [file biomedicines-11-00049-s001.zip]

Archive with 1 entries (1 files):
- biomedicines-2057862-supplementary.pdf
